# Supplementary material for: Rapid outbreak sequencing of Ebola virus in Sierra Leone identifies transmission chains linked to sporadic cases
Source: Virus Evol. 2016 Jun 22;2(1):vew016. doi: 10.1093/ve/vew016 (PMC5499387; doi:10.1093/ve/vew016)
Supplement: Supplementary Data [file vew016_Supp_01.zip]

Archive with 2 entries (2 files):
- Supplementary_Tables.pdf
- Supplementary_Material_8May16_plus_figures.pdf
